# Supplementary material for: Conformable Fractional Deep Neural Networks (CFDNN) for high-speed cyber-attack detection
Source: Sci Rep. 2026 Mar 30;16:10616. doi: 10.1038/s41598-026-45213-w (PMC13039109; doi:10.1038/s41598-026-45213-w)
Supplement: Supplementary file 1 — Supplementary Information 1. [file 41598_2026_45213_MOESM1_ESM.cpp]

// ann_fractional_clean.cpp - Clean version without debug output
// Compile: g++ -O2 -std=c++17 ann_fractional_clean.cpp -o ann_fractional_clean -lm

#include <bits/stdc++.h>
#include <ctime>
#include <fstream>
#include <iomanip>
#include <cmath>
#include <random>
using namespace std;

using Vec = vector<double>;
using Mat = vector<Vec>;

// ==================== CSV PARSING ====================
static inline string trim(const string &s) {
    size_t a = 0, b = s.size();
    while (a < b && isspace((unsigned char)s[a])) ++a;
    while (b > a && isspace((unsigned char)s[b-1])) --b;
    return s.substr(a, b-a);
}

static inline string strip_quotes(const string &s) {
    string t = s;
    if (!t.empty() && (t.front()=='\"' || t.front()=='\'')) t.erase(t.begin());
    if (!t.empty() && (t.back()=='\"' || t.back()=='\'')) t.pop_back();
    return t;
}

static vector<string> split_csv_line(const string &line) {
    vector<string> out; string cur; bool in_quotes = false;
    for (size_t i = 0; i < line.size(); ++i) {
        char c = line[i];
        if (c == '"') { in_quotes = !in_quotes; cur.push_back(c); }
        else if (c == ',' && !in_quotes) { out.push_back(trim(strip_quotes(cur))); cur.clear(); }
        else cur.push_back(c);
    }
    out.push_back(trim(strip_quotes(cur)));
    if (!out.empty() && !out.back().empty() && out.back().back() == '\r') out.back().pop_back();
    return out;
}

string clean_value(const string &s) {
    string cleaned = trim(s);
    if (cleaned == "Infinity" || cleaned == "inf" || cleaned == "-Infinity" || 
        cleaned == "NaN" || cleaned == "nan" || cleaned.empty()) {
        return "0.0";
    }
    return cleaned;
}

// ==================== LABEL CONVERSION ====================
double convert_label(const string &label_str) {
    string normalized = trim(label_str);
    
    // Try numeric conversion first
    try {
        double num_val = stod(normalized);
        return (num_val == 0.0) ? 0.0 : 1.0;  // 0 = normal/benign, 1 = attack
    } 
    catch (...) {
        // String matching
        transform(normalized.begin(), normalized.end(), normalized.begin(), ::tolower);
        
        if (normalized == "normal" || normalized == "benign" || 
            normalized == "0" || normalized == "false") {
            return 0.0;
        }
        else {
            return 1.0;  // Default to attack
        }
    }
}

// ==================== READ CSV ====================
bool read_csv(const string &filename, Mat &X, Vec &Y, vector<int> &selected_features, 
              bool has_header = true, bool remove_constant = true, bool remove_perfect = true) {
    
    ifstream in(filename);
    if (!in) { 
        cerr << "Error: Cannot open file: " << filename << endl; 
        return false; 
    }
    
    X.clear(); Y.clear(); selected_features.clear();
    
    string line;
    int line_no = 0, fields_count = -1, label_index = -1;
    vector<int> all_feature_indices;
    vector<string> feature_names;
    
    vector<vector<double>> raw_features;
    vector<double> labels;
    
    while (getline(in, line)) {
        ++line_no;
        if (line.empty()) continue;
        
        // Remove BOM
        if (line_no == 1 && line.size() >= 3 && 
            (unsigned char)line[0] == 0xEF && 
            (unsigned char)line[1] == 0xBB && 
            (unsigned char)line[2] == 0xBF) {
            line = line.substr(3);
        }
        
        auto tokens = split_csv_line(line);
        if (tokens.empty()) continue;
        
        // Handle header
        if (line_no == 1 && has_header) {
            fields_count = tokens.size();
            
            // Find label column
            for (size_t i = 0; i < tokens.size(); ++i) {
                string col_name = trim(tokens[i]);
                transform(col_name.begin(), col_name.end(), col_name.begin(), ::tolower);
                if (col_name.find("label") != string::npos || 
                    col_name.find("attack") != string::npos || 
                    col_name.find("class") != string::npos ||
                    i == tokens.size() - 1) {
                    label_index = i;
                    break;
                }
            }
            
            if (label_index == -1) label_index = fields_count - 1;
            
            for (int i = 0; i < fields_count; ++i) {
                if (i != label_index) {
                    all_feature_indices.push_back(i);
                    feature_names.push_back(tokens[i]);
                }
            }
            continue;
        }
        
        // No header case
        if (fields_count == -1) {
            fields_count = tokens.size();
            label_index = fields_count - 1;
            for (int i = 0; i < fields_count - 1; ++i) {
                all_feature_indices.push_back(i);
                feature_names.push_back("Feature_" + to_string(i));
            }
        }
        
        if ((int)tokens.size() != fields_count) continue;
        
        // Parse features
        Vec row(all_feature_indices.size());
        bool bad_row = false;
        
        for (size_t i = 0; i < all_feature_indices.size(); ++i) {
            string cleaned_val = clean_value(tokens[all_feature_indices[i]]);
            try { 
                double val = stod(cleaned_val);
                if (isinf(val) || isnan(val)) val = 0.0;
                row[i] = val;
            } 
            catch (...) {
                if (cleaned_val == "Infinity" || cleaned_val == "inf") row[i] = 1e10;
                else if (cleaned_val == "-Infinity" || cleaned_val == "-inf") row[i] = -1e10;
                else { bad_row = true; break; }
            }
        }
        
        if (bad_row) continue;
        
        // Parse label
        double label_val = convert_label(tokens[label_index]);
        
        raw_features.push_back(row);
        labels.push_back(label_val);
    }
    
    if (raw_features.empty()) { 
        cerr << "Error: No valid data parsed." << endl; 
        return false; 
    }
    
    int n = raw_features.size();
    int d = all_feature_indices.size();
    
    cout << "Loaded " << n << " samples with " << d << " features." << endl;
    
    // Check class distribution
    int class0 = 0, class1 = 0;
    for (double lab : labels) {
        if (lab == 0.0) class0++;
        else class1++;
    }
    
    cout << "Class distribution: Normal=" << class0 << " (" 
         << fixed << setprecision(1) << (100.0*class0/n) << "%), "
         << "Attack=" << class1 << " (" << (100.0*class1/n) << "%)" << endl;
    
    if (class0 == 0 || class1 == 0) {
        cerr << "Error: Dataset has only one class!" << endl;
        return false;
    }
    
    // Feature analysis
    vector<bool> is_constant(d, false);
    vector<bool> perfect_separator(d, false);
    
    if (remove_constant || remove_perfect) {
        // Constant features
        if (remove_constant) {
            for (int j = 0; j < d; ++j) {
                double first = raw_features[0][j];
                bool constant = true;
                for (int i = 1; i < min(n, 1000); ++i) {
                    if (abs(raw_features[i][j] - first) > 1e-9) {
                        constant = false;
                        break;
                    }
                }
                if (constant) is_constant[j] = true;
            }
        }
        
        // Perfect separators
        if (remove_perfect && class0 > 0 && class1 > 0) {
            for (int j = 0; j < min(50, d); ++j) {
                if (is_constant[j]) continue;
                
                double min0 = 1e100, max0 = -1e100;
                double min1 = 1e100, max1 = -1e100;
                bool found0 = false, found1 = false;
                
                // Initialize
                for (int i = 0; i < min(n, 2000); ++i) {
                    if (labels[i] == 0.0 && !found0) {
                        min0 = max0 = raw_features[i][j];
                        found0 = true;
                    }
                    if (labels[i] == 1.0 && !found1) {
                        min1 = max1 = raw_features[i][j];
                        found1 = true;
                    }
                    if (found0 && found1) break;
                }
                
                if (found0 && found1) {
                    for (int i = 0; i < min(n, 2000); ++i) {
                        if (labels[i] == 0.0) {
                            min0 = min(min0, raw_features[i][j]);
                            max0 = max(max0, raw_features[i][j]);
                        } else {
                            min1 = min(min1, raw_features[i][j]);
                            max1 = max(max1, raw_features[i][j]);
                        }
                    }
                    
                    if (max0 < min1 - 1e-9 || max1 < min0 - 1e-9) {
                        perfect_separator[j] = true;
                    }
                }
            }
        }
    }
    
    // Select features
    for (int j = 0; j < d; ++j) {
        bool keep = true;
        if (remove_constant && is_constant[j]) keep = false;
        if (remove_perfect && perfect_separator[j]) keep = false;
        if (keep) selected_features.push_back(j);
    }
    
    int selected_d = selected_features.size();
    cout << "Selected " << selected_d << " features." << endl;
    
    // Extract final data
    X.resize(n);
    Y.resize(n);
    
    for (int i = 0; i < n; ++i) {
        X[i].resize(selected_d);
        for (int k = 0; k < selected_d; ++k) {
            int j = selected_features[k];
            X[i][k] = raw_features[i][j];
        }
        Y[i] = labels[i];
    }
    
    return true;
}

// ==================== NORMALIZATION ====================
void normalize_standard(Mat &X, Vec &mean, Vec &stddev) {
    int n = X.size(); if (n == 0) return;
    int d = X[0].size();
    
    mean.assign(d, 0.0);
    stddev.assign(d, 0.0);
    
    for (int j = 0; j < d; ++j) {
        for (int i = 0; i < n; ++i) mean[j] += X[i][j];
        mean[j] /= n;
    }
    
    for (int j = 0; j < d; ++j) {
        for (int i = 0; i < n; ++i) {
            double diff = X[i][j] - mean[j];
            stddev[j] += diff * diff;
        }
        stddev[j] = sqrt(stddev[j] / n);
        if (stddev[j] < 1e-12) stddev[j] = 1.0;
    }
    
    for (int i = 0; i < n; ++i) {
        for (int j = 0; j < d; ++j) {
            X[i][j] = (X[i][j] - mean[j]) / stddev[j];
        }
    }
}

void normalize_test(Mat &X, const Vec &mean, const Vec &stddev) {
    int n = X.size(); if (n == 0) return;
    int d = X[0].size();
    
    for (int i = 0; i < n; ++i) {
        for (int j = 0; j < d; ++j) {
            X[i][j] = (X[i][j] - mean[j]) / stddev[j];
        }
    }
}

// ==================== ACTIVATIONS ====================
static inline double sigmoid(double x) {
    if (x < -40.0) return 4e-18;
    if (x > 40.0) return 1.0 - 4e-18;
    return 1.0 / (1.0 + exp(-x));
}

static inline double relu(double x) { return x > 0.0 ? x : 0.0; }
static inline double relu_prime(double x) { return x > 0.0 ? 1.0 : 0.0; }

// ==================== NEURAL NETWORK ====================
class NeuralNet {
    vector<int> layers;
    vector<Mat> W;
    vector<Vec> b;
    double lr, alpha, lambda;
    
public:
    NeuralNet(const vector<int>& layers_, double lr_ = 0.005, 
              double alpha_ = 1.0, double lambda_ = 0.001)
        : layers(layers_), lr(lr_), alpha(alpha_), lambda(lambda_) {
        init_weights();
    }
    
    void train(Mat &X, Vec &Y, int epochs = 30, int batch_size = 256, bool verbose = false) {
        int n = X.size(); if (n == 0) return;
        vector<int> indices(n);
        iota(indices.begin(), indices.end(), 0);
        
        mt19937 rng(static_cast<unsigned>(time(nullptr)));
        double one_minus_alpha = 1.0 - alpha;
        
        for (int epoch = 1; epoch <= epochs; ++epoch) {
            shuffle(indices.begin(), indices.end(), rng);
            double loss = 0.0;
            
            for (int start = 0; start < n; start += batch_size) {
                int end = min(n, start + batch_size);
                int batch = end - start;
                
                vector<Mat> gradW(W.size());
                vector<Vec> gradb(b.size());
                for (size_t l = 0; l < W.size(); ++l) {
                    gradW[l].assign(W[l].size(), Vec(W[l][0].size(), 0.0));
                    gradb[l].assign(b[l].size(), 0.0);
                }
                
                for (int idx = start; idx < end; ++idx) {
                    int i = indices[idx];
                    
                    // Forward
                    vector<Vec> acts(layers.size()), zs(layers.size()-1);
                    acts[0] = X[i];
                    
                    for (size_t l = 0; l < W.size(); ++l) {
                        int in = layers[l], out = layers[l+1];
                        zs[l].assign(out, 0.0);
                        acts[l+1].assign(out, 0.0);
                        
                        for (int j = 0; j < out; ++j) {
                            double z = b[l][j];
                            for (int k = 0; k < in; ++k) z += W[l][j][k] * acts[l][k];
                            zs[l][j] = z;
                            acts[l+1][j] = (l == W.size()-1) ? sigmoid(z) : relu(z);
                        }
                    }
                    
                    // Loss
                    double y = Y[i], out = acts.back()[0];
                    loss += -(y * log(out + 1e-12) + (1.0-y) * log(1.0-out + 1e-12));
                    
                    // Backward
                    int L = layers.size();
                    vector<Vec> delta(L-1);
                    delta[L-2].assign(layers[L-1], 0.0);
                    delta[L-2][0] = out - y;
                    
                    for (int l = L-3; l >= 0; --l) {
                        int cur = layers[l+1], next = layers[l+2];
                        delta[l].assign(cur, 0.0);
                        for (int j = 0; j < cur; ++j) {
                            double sum = 0.0;
                            for (int k = 0; k < next; ++k) sum += W[l+1][k][j] * delta[l+1][k];
                            delta[l][j] = sum * relu_prime(zs[l][j]);
                        }
                    }
                    
                    // Gradients
                    for (size_t l = 0; l < W.size(); ++l) {
                        int out_dim = W[l].size(), in_dim = W[l][0].size();
                        for (int j = 0; j < out_dim; ++j) {
                            gradb[l][j] += delta[l][j];
                            for (int k = 0; k < in_dim; ++k) {
                                gradW[l][j][k] += delta[l][j] * acts[l][k];
                            }
                        }
                    }
                }
                
                // Update weights
                double inv_batch = 1.0 / batch;
                
                for (size_t l = 0; l < W.size(); ++l) {
                    int out_dim = W[l].size(), in_dim = W[l][0].size();
                    
                    for (int j = 0; j < out_dim; ++j) {
                        // Bias
                        double gb = gradb[l][j] * inv_batch;
                        if (alpha >= 1.0 - 1e-12) {
                            b[l][j] -= lr * gb;
                        } else {
                            double scale = (b[l][j] > 0 ? 1 : -1) * pow(fabs(b[l][j]), one_minus_alpha);
                            b[l][j] -= lr * scale * gb;
                        }
                        
                        // Weights
                        for (int k = 0; k < in_dim; ++k) {
                            double gw = gradW[l][j][k] * inv_batch + lambda * W[l][j][k];
                            if (alpha >= 1.0 - 1e-12) {
                                W[l][j][k] -= lr * gw;
                            } else {
                                double scale = (W[l][j][k] > 0 ? 1 : -1) * pow(fabs(W[l][j][k]), one_minus_alpha);
                                W[l][j][k] -= lr * scale * gw;
                            }
                        }
                    }
                }
            }
            
            if (verbose && (epoch <= 3 || epoch % 10 == 0 || epoch == epochs)) {
                cout << "Epoch " << setw(3) << epoch << " - Loss: " 
                     << fixed << setprecision(6) << (loss/n) << endl;
            }
        }
    }
    
    int predict(const Vec &x) {
        vector<Vec> acts(layers.size()), zs(layers.size()-1);
        acts[0] = x;
        
        for (size_t l = 0; l < W.size(); ++l) {
            int in = layers[l], out = layers[l+1];
            zs[l].assign(out, 0.0);
            acts[l+1].assign(out, 0.0);
            
            for (int j = 0; j < out; ++j) {
                double z = b[l][j];
                for (int k = 0; k < in; ++k) z += W[l][j][k] * acts[l][k];
                acts[l+1][j] = (l == W.size()-1) ? sigmoid(z) : relu(z);
            }
        }
        
        return (acts.back()[0] >= 0.5) ? 1 : 0;
    }
    
private:
    void init_weights() {
        mt19937_64 rng(123456);
        W.resize(layers.size()-1);
        b.resize(layers.size()-1);
        
        for (size_t l = 0; l < W.size(); ++l) {
            int in = layers[l], out = layers[l+1];
            double limit = sqrt(6.0 / double(in + out));
            uniform_real_distribution<double> dist(-limit, limit);
            
            W[l].assign(out, Vec(in));
            b[l].assign(out, 0.01);  // Small positive bias
            
            for (int i = 0; i < out; ++i) {
                for (int j = 0; j < in; ++j) {
                    W[l][i][j] = dist(rng);
                }
            }
        }
    }
};

// ==================== METRICS ====================
struct Metrics {
    long long TN=0, FP=0, FN=0, TP=0;
    
    double accuracy() const { 
        long long total = TN+FP+FN+TP; 
        return total>0 ? double(TP+TN)/total : 0.0; 
    }
    double precision() const { 
        long long pred_pos = TP+FP; 
        return pred_pos>0 ? double(TP)/pred_pos : 0.0; 
    }
    double recall() const { 
        long long act_pos = TP+FN; 
        return act_pos>0 ? double(TP)/act_pos : 0.0; 
    }
    double f1() const { 
        double p=precision(), r=recall(); 
        return (p+r)>0 ? 2.0*p*r/(p+r) : 0.0; 
    }
    double specificity() const { 
        long long act_neg = TN+FP; 
        return act_neg>0 ? double(TN)/act_neg : 0.0; 
    }
    
    void merge(const Metrics& other) {
        TN += other.TN; FP += other.FP;
        FN += other.FN; TP += other.TP;
    }
    
    void print(const string& name) {
        cout << fixed << setprecision(4);
        cout << "\n" << name << ":" << endl;
        cout << "  Accuracy:  " << accuracy() << endl;
        cout << "  Precision: " << precision() << endl;
        cout << "  Recall:    " << recall() << endl;
        cout << "  F1 Score:  " << f1() << endl;
        cout << "  Specificity: " << specificity() << endl;
    }
};

Metrics compute_metrics(const vector<int>& preds, const Vec& actual) {
    Metrics m;
    size_t n = min(preds.size(), actual.size());
    for (size_t i = 0; i < n; ++i) {
        int p = preds[i], t = (actual[i]>0.5)?1:0;
        if (t==0 && p==0) m.TN++;
        else if (t==0 && p==1) m.FP++;
        else if (t==1 && p==0) m.FN++;
        else m.TP++;
    }
    return m;
}

// ==================== CROSS VALIDATION ====================
pair<Metrics, vector<double>> cross_validate(Mat& X, Vec& Y, const vector<int>& layers,
                                            double alpha, int epochs, int folds,
                                            bool verbose = true) {
    
    int n = X.size();
    vector<pair<Mat, Vec>> folds_data(folds);
    
    // Stratified folds
    vector<int> idx0, idx1;
    for (int i = 0; i < n; ++i) {
        if (Y[i] == 0.0) idx0.push_back(i);
        else idx1.push_back(i);
    }
    
    mt19937 rng(static_cast<unsigned>(time(nullptr)));
    shuffle(idx0.begin(), idx0.end(), rng);
    shuffle(idx1.begin(), idx1.end(), rng);
    
    for (int f = 0; f < folds; ++f) {
        int s0 = f * idx0.size() / folds, e0 = (f+1) * idx0.size() / folds;
        int s1 = f * idx1.size() / folds, e1 = (f+1) * idx1.size() / folds;
        
        for (int i = s0; i < e0; ++i) {
            folds_data[f].first.push_back(X[idx0[i]]);
            folds_data[f].second.push_back(Y[idx0[i]]);
        }
        for (int i = s1; i < e1; ++i) {
            folds_data[f].first.push_back(X[idx1[i]]);
            folds_data[f].second.push_back(Y[idx1[i]]);
        }
        
        // Shuffle fold
        vector<int> fold_idx(folds_data[f].first.size());
        iota(fold_idx.begin(), fold_idx.end(), 0);
        shuffle(fold_idx.begin(), fold_idx.end(), rng);
        
        Mat shuffled_X;
        Vec shuffled_Y;
        for (int idx : fold_idx) {
            shuffled_X.push_back(folds_data[f].first[idx]);
            shuffled_Y.push_back(folds_data[f].second[idx]);
        }
        folds_data[f].first = shuffled_X;
        folds_data[f].second = shuffled_Y;
    }
    
    Metrics overall;
    vector<double> fold_acc(folds);
    
    if (verbose) cout << "\n" << folds << "-Fold Cross Validation (α=" << alpha << "):" << endl;
    
    for (int f = 0; f < folds; ++f) {
        if (verbose) cout << "  Fold " << f+1 << "/" << folds << "... ";
        
        Mat X_train, X_val = folds_data[f].first;
        Vec Y_train, Y_val = folds_data[f].second;
        
        for (int k = 0; k < folds; ++k) {
            if (k != f) {
                X_train.insert(X_train.end(), folds_data[k].first.begin(), folds_data[k].first.end());
                Y_train.insert(Y_train.end(), folds_data[k].second.begin(), folds_data[k].second.end());
            }
        }
        
        // Normalize
        Vec mean, stddev;
        normalize_standard(X_train, mean, stddev);
        normalize_test(X_val, mean, stddev);
        
        // Train
        NeuralNet net(layers, 0.005, alpha, 0.001);
        net.train(X_train, Y_train, epochs, 256, false);
        
        // Predict
        vector<int> preds;
        for (size_t i = 0; i < X_val.size(); ++i) {
            preds.push_back(net.predict(X_val[i]));
        }
        
        Metrics fold_m = compute_metrics(preds, Y_val);
        overall.merge(fold_m);
        fold_acc[f] = fold_m.accuracy();
        
        if (verbose) cout << "Acc: " << fixed << setprecision(4) << fold_m.accuracy() 
                         << ", F1: " << fold_m.f1() << endl;
    }
    
    if (verbose) {
        cout << "\nAverage Results:" << endl;
        overall.print("Cross-Validation");
        
        double mean_acc = overall.accuracy();
        double var = 0.0;
        for (double acc : fold_acc) var += (acc-mean_acc)*(acc-mean_acc);
        double std = sqrt(var/folds);
        
        cout << "  Fold Accuracies: ";
        for (int i = 0; i < folds; ++i) {
            cout << fold_acc[i];
            if (i < folds-1) cout << ", ";
        }
        cout << endl;
        cout << "  Std Deviation: " << std << endl;
    }
    
    return {overall, fold_acc};
}

// ==================== MAIN ====================
int main(int argc, char* argv[]) {
    cout << "Fractional Calculus Neural Network for Intrusion Detection" << endl;
    cout << "=========================================================" << endl;
    
    if (argc < 2) {
        cerr << "Usage: " << argv[0] << " <data.csv> [--alpha VALUE] [--folds N] [--epochs N]" << endl;
        cerr << "       [--keep-constant] [--keep-perfect] [--no-header] [--simple]" << endl;
        return 1;
    }
    
    string filename = argv[1];
    double alpha = 1.0;
    int folds = 5;
    int epochs = 30;
    bool remove_constant = true;
    bool remove_perfect = true;
    bool has_header = true;
    bool simple = false;
    
    for (int i = 2; i < argc; ++i) {
        string arg = argv[i];
        if (arg == "--alpha" && i+1 < argc) alpha = stod(argv[++i]);
        else if (arg == "--folds" && i+1 < argc) folds = stoi(argv[++i]);
        else if (arg == "--epochs" && i+1 < argc) epochs = stoi(argv[++i]);
        else if (arg == "--keep-constant") remove_constant = false;
        else if (arg == "--keep-perfect") remove_perfect = false;
        else if (arg == "--no-header") has_header = false;
        else if (arg == "--simple") simple = true;
    }
    
    cout << "Parameters: α=" << alpha << ", Folds=" << folds 
         << ", Epochs=" << epochs << endl;
    
    // Load data
    Mat X; Vec Y;
    vector<int> selected_features;
    
    if (!read_csv(filename, X, Y, selected_features, has_header, remove_constant, remove_perfect)) {
        return 1;
    }
    
    // Network architecture
    vector<int> layers;
    if (simple) {
        layers = {(int)X[0].size(), 16, 8, 1};
    } else {
        layers = {(int)X[0].size(), 16, 32, 32, 16, 8, 4, 1};
    }
    
    cout << "Network: ";
    for (size_t i = 0; i < layers.size(); ++i) {
        cout << layers[i];
        if (i < layers.size()-1) cout << " → ";
    }
    cout << endl;
    
    // Cross-validation
    auto start = chrono::high_resolution_clock::now();
    auto [results, fold_acc] = cross_validate(X, Y, layers, alpha, epochs, folds, true);
    auto end = chrono::high_resolution_clock::now();
    
    chrono::duration<double> elapsed = end - start;
    cout << "\nTime: " << fixed << setprecision(2) << elapsed.count() << " seconds" << endl;
    
    // Save results
    ofstream out("results_alpha_" + to_string(int(alpha*10)) + ".txt");
    if (out) {
        out << fixed << setprecision(6);
        out << "Alpha: " << alpha << endl;
        out << "Accuracy: " << results.accuracy() << endl;
        out << "Precision: " << results.precision() << endl;
        out << "Recall: " << results.recall() << endl;
        out << "F1 Score: " << results.f1() << endl;
        out << "Specificity: " << results.specificity() << endl;
        out.close();
        cout << "Results saved to results_alpha_" << int(alpha*10) << ".txt" << endl;
    }
    
    return 0;
}
