# Supplementary material for: Conformable Fractional Deep Neural Networks (CFDNN) for high-speed cyber-attack detection
Source: Sci Rep. 2026 Mar 30;16:10616. doi: 10.1038/s41598-026-45213-w (PMC13039109; doi:10.1038/s41598-026-45213-w)
Supplement: Supplementary file 2 — Supplementary Information 2. [file 41598_2026_45213_MOESM2_ESM.txt]

part 1: dataset NSL-KDD
Fractional Calculus Neural Network for Intrusion Detection
=========================================================
Parameters: α=1.2, Folds=5, Epochs=30
Loaded 125972 samples with 43 features.
Class distribution: Normal=58630 (46.5%), Attack=67342 (53.5%)
Selected 37 features.
Network: 37 → 32 → 16 → 8 → 4 → 1

5-Fold Cross Validation (α=1.2):
  Fold 1/5... Acc: 0.9908, F1: 0.9914
  Fold 2/5... Acc: 0.9898, F1: 0.9904
  Fold 3/5... Acc: 0.9905, F1: 0.9911
  Fold 4/5... Acc: 0.9908, F1: 0.9914
  Fold 5/5... Acc: 0.9902, F1: 0.9908

Average Results:

Cross-Validation:
  Accuracy:  0.9904
  Precision: 0.9953
  Recall:    0.9867
  F1 Score:  0.9910
  Specificity: 0.9946
  Fold Accuracies: 0.9908, 0.9898, 0.9905, 0.9908, 0.9902
  Std Deviation: 0.0004

Time: 90.70 seconds
Results saved to results_alpha_12.txt
Fractional Calculus Neural Network for Intrusion Detection
=========================================================
Parameters: α=1.5, Folds=5, Epochs=30
Loaded 125972 samples with 43 features.
Class distribution: Normal=58630 (46.5%), Attack=67342 (53.5%)
Selected 37 features.
Network: 37 → 32 → 16 → 8 → 4 → 1

5-Fold Cross Validation (α=1.5):
  Fold 1/5... Acc: 0.9893, F1: 0.9900
  Fold 2/5... Acc: 0.9900, F1: 0.9906
  Fold 3/5... Acc: 0.9917, F1: 0.9922
  Fold 4/5... Acc: 0.9913, F1: 0.9918
  Fold 5/5... Acc: 0.9902, F1: 0.9908

Average Results:

Cross-Validation:
  Accuracy:  0.9905
  Precision: 0.9953
  Recall:    0.9869
  F1 Score:  0.9911
  Specificity: 0.9946
  Fold Accuracies: 0.9893, 0.9900, 0.9917, 0.9913, 0.9902
  Std Deviation: 0.0009

Time: 107.24 seconds
Results saved to results_alpha_15.txt
Fractional Calculus Neural Network for Intrusion Detection
=========================================================
Parameters: α=1.8, Folds=5, Epochs=30
Loaded 125972 samples with 43 features.
Class distribution: Normal=58630 (46.5%), Attack=67342 (53.5%)
Selected 37 features.
Network: 37 → 32 → 16 → 8 → 4 → 1

5-Fold Cross Validation (α=1.8):
  Fold 1/5... Acc: 0.9901, F1: 0.9907
  Fold 2/5... Acc: 0.9904, F1: 0.9910
  Fold 3/5... Acc: 0.9911, F1: 0.9916
  Fold 4/5... Acc: 0.9903, F1: 0.9909
  Fold 5/5... Acc: 0.9909, F1: 0.9914

Average Results:

Cross-Validation:
  Accuracy:  0.9905
  Precision: 0.9953
  Recall:    0.9870
  F1 Score:  0.9911
  Specificity: 0.9946
  Fold Accuracies: 0.9901, 0.9904, 0.9911, 0.9903, 0.9909
  Std Deviation: 0.0004

Time: 116.78 seconds
Results saved to results_alpha_18.txt
Fractional Calculus Neural Network for Intrusion Detection
=========================================================
Parameters: α=0.5, Folds=5, Epochs=30
Loaded 125972 samples with 43 features.
Class distribution: Normal=58630 (46.5%), Attack=67342 (53.5%)
Selected 37 features.
Network: 37 → 32 → 16 → 8 → 4 → 1

5-Fold Cross Validation (α=0.5):
  Fold 1/5... Acc: 0.5346, F1: 0.6967
  Fold 2/5... Acc: 0.5346, F1: 0.6967
  Fold 3/5... Acc: 0.5389, F1: 0.6981
  Fold 4/5... Acc: 0.5381, F1: 0.6975
  Fold 5/5... Acc: 0.5384, F1: 0.6978

Average Results:

Cross-Validation:
  Accuracy:  0.5369
  Precision: 0.5359
  Recall:    0.9980
  F1 Score:  0.6973
  Specificity: 0.0072
  Fold Accuracies: 0.5346, 0.5346, 0.5389, 0.5381, 0.5384
  Std Deviation: 0.0019

Time: 107.71 seconds
Results saved to results_alpha_5.txt
Fractional Calculus Neural Network for Intrusion Detection
=========================================================
Parameters: α=0.9, Folds=5, Epochs=30
Loaded 125972 samples with 43 features.
Class distribution: Normal=58630 (46.5%), Attack=67342 (53.5%)
Selected 37 features.
Network: 37 → 32 → 16 → 8 → 4 → 1

5-Fold Cross Validation (α=0.9):
  Fold 1/5... Acc: 0.8752, F1: 0.8932
  Fold 2/5... Acc: 0.8459, F1: 0.8710
  Fold 3/5... Acc: 0.8622, F1: 0.8832
  Fold 4/5... Acc: 0.8277, F1: 0.8580
  Fold 5/5... Acc: 0.5346, F1: 0.6967

Average Results:

Cross-Validation:
  Accuracy:  0.7891
  Precision: 0.7236
  Recall:    0.9797
  F1 Score:  0.8324
  Specificity: 0.5702
  Fold Accuracies: 0.8752, 0.8459, 0.8622, 0.8277, 0.5346
  Std Deviation: 0.1283

Time: 110.50 seconds
Results saved to results_alpha_9.txt

part b: dataset CIC-IDS2018 
Fractional Calculus Neural Network for Intrusion Detection 
=========================================================
Parameters: α=1.2, Folds=5, Epochs=30
Loaded 1695098 samples with 78 features.
Class distribution: Normal=1211934 (71.5%), Attack=483164 (28.5%)
Selected 68 features.
Network: 68 → 32 → 16 → 8 → 4 → 1

5-Fold Cross Validation (α=1.2):
  Fold 1/5... Acc: 0.9984, F1: 0.9972
  Fold 2/5... Acc: 0.9986, F1: 0.9976
  Fold 3/5... Acc: 0.9984, F1: 0.9972
  Fold 4/5... Acc: 0.9984, F1: 0.9972
  Fold 5/5... Acc: 0.9984, F1: 0.9972

Average Results:

Cross-Validation:
  Accuracy:  0.9984
  Precision: 0.9964
  Recall:    0.9981
  F1 Score:  0.9973
  Specificity: 0.9986
  Fold Accuracies: 0.9984, 0.9986, 0.9984, 0.9984, 0.9984
  Std Deviation: 0.0001

Time: 1766.15 seconds
Results saved to results_alpha_12.txt
Fractional Calculus Neural Network for Intrusion Detection
=========================================================
Parameters: α=1.5, Folds=5, Epochs=30
Loaded 1695098 samples with 78 features.
Class distribution: Normal=1211934 (71.5%), Attack=483164 (28.5%)
Selected 68 features.
Network: 68 → 32 → 16 → 8 → 4 → 1

5-Fold Cross Validation (α=1.5):
  Fold 1/5... Acc: 0.9984, F1: 0.9971
  Fold 2/5... Acc: 0.9985, F1: 0.9974
  Fold 3/5... Acc: 0.9985, F1: 0.9974
  Fold 4/5... Acc: 0.9985, F1: 0.9974
  Fold 5/5... Acc: 0.9983, F1: 0.9971

Average Results:

Cross-Validation:
  Accuracy:  0.9984
  Precision: 0.9967
  Recall:    0.9979
  F1 Score:  0.9973
  Specificity: 0.9987
  Fold Accuracies: 0.9984, 0.9985, 0.9985, 0.9985, 0.9983
  Std Deviation: 0.0001

Time: 1505.57 seconds
Results saved to results_alpha_15.txt
Fractional Calculus Neural Network for Intrusion Detection
=========================================================
Parameters: α=1.8, Folds=5, Epochs=30
Loaded 1695098 samples with 78 features.
Class distribution: Normal=1211934 (71.5%), Attack=483164 (28.5%)
Selected 68 features.
Network: 68 → 32 → 16 → 8 → 4 → 1

5-Fold Cross Validation (α=1.8):
  Fold 1/5... Acc: 0.9984, F1: 0.9973
  Fold 2/5... Acc: 0.9985, F1: 0.9973
  Fold 3/5... Acc: 0.9985, F1: 0.9974
  Fold 4/5... Acc: 0.9986, F1: 0.9975
  Fold 5/5... Acc: 0.9984, F1: 0.9972

Average Results:

Cross-Validation:
  Accuracy:  0.9985
  Precision: 0.9967
  Recall:    0.9980
  F1 Score:  0.9973
  Specificity: 0.9987
  Fold Accuracies: 0.9984, 0.9985, 0.9985, 0.9986, 0.9984
  Std Deviation: 0.0001

Time: 1456.08 seconds
Results saved to results_alpha_18.txt
Fractional Calculus Neural Network for Intrusion Detection
=========================================================
Parameters: α=0.5, Folds=5, Epochs=30
Loaded 1695098 samples with 78 features.
Class distribution: Normal=1211934 (71.5%), Attack=483164 (28.5%)
Selected 68 features.
Network: 68 → 32 → 16 → 8 → 4 → 1

5-Fold Cross Validation (α=0.5):
  Fold 1/5... Acc: 0.6879, F1: 0.2878
  Fold 2/5... Acc: 0.5813, F1: 0.3764
  Fold 3/5... Acc: 0.2850, F1: 0.4436
  Fold 4/5... Acc: 0.2850, F1: 0.4436
  Fold 5/5... Acc: 0.4851, F1: 0.3726

Average Results:

Cross-Validation:
  Accuracy:  0.4649
  Precision: 0.2967
  Recall:    0.6402
  F1 Score:  0.4055
  Specificity: 0.3950
  Fold Accuracies: 0.6879, 0.5813, 0.2850, 0.2850, 0.4851
  Std Deviation: 0.1602

Time: 1519.33 seconds
Results saved to results_alpha_5.txt
Fractional Calculus Neural Network for Intrusion Detection
=========================================================
Parameters: α=0.9, Folds=5, Epochs=30
Loaded 1695098 samples with 78 features.
Class distribution: Normal=1211934 (71.5%), Attack=483164 (28.5%)
Selected 68 features.
Network: 68 → 32 → 16 → 8 → 4 → 1

5-Fold Cross Validation (α=0.9):
  Fold 1/5... Acc: 0.2850, F1: 0.4436
  Fold 2/5... Acc: 0.2850, F1: 0.4436
  Fold 3/5... Acc: 0.2850, F1: 0.4436
  Fold 4/5... Acc: 0.2850, F1: 0.4436
  Fold 5/5... Acc: 0.2850, F1: 0.4436

Average Results:

Cross-Validation:
  Accuracy:  0.2850
  Precision: 0.2850
  Recall:    1.0000
  F1 Score:  0.4436
  Specificity: 0.0000
  Fold Accuracies: 0.2850, 0.2850, 0.2850, 0.2850, 0.2850
  Std Deviation: 0.0000

Time: 1482.52 seconds
Results saved to results_alpha_9.txt
