# Supplementary material for: Conformable Fractional Deep Neural Networks (CFDNN) for high-speed cyber-attack detection
Source: Sci Rep. 2026 Mar 30;16:10616. doi: 10.1038/s41598-026-45213-w (PMC13039109; doi:10.1038/s41598-026-45213-w)
Supplement: Supplementary file 3 — Supplementary Information 3. [file 41598_2026_45213_MOESM3_ESM.txt]

Fractional Calculus Neural Network for Intrusion Detection
=========================================================
Parameters: α=1.8, Folds=5, Epochs=30
Loaded 125972 samples with 43 features.
Class distribution: Normal=58630 (46.5%), Attack=67342 (53.5%)
Selected 37 features.
Network: 37 → 16 → 32 → 32 → 16 → 8 → 4 → 1

5-Fold Cross Validation (α=1.8):
  Fold 1/5... Acc: 0.9942, F1: 0.9946
  Fold 2/5... Acc: 0.9934, F1: 0.9938
  Fold 3/5... Acc: 0.9942, F1: 0.9945
  Fold 4/5... Acc: 0.9940, F1: 0.9943
  Fold 5/5... Acc: 0.9938, F1: 0.9942

Average Results:

Cross-Validation:
  Accuracy:  0.9939
  Precision: 0.9963
  Recall:    0.9923
  F1 Score:  0.9943
  Specificity: 0.9958
  Fold Accuracies: 0.9942, 0.9934, 0.9942, 0.9940, 0.9938
  Std Deviation: 0.0003

Time: 168.77 seconds
Results saved to results_alpha_18.txt
Fractional Calculus Neural Network for Intrusion Detection
=========================================================
Parameters: α=1.8, Folds=5, Epochs=30
Loaded 1695098 samples with 78 features.
Class distribution: Normal=1211934 (71.5%), Attack=483164 (28.5%)
Selected 68 features.
Network: 68 → 16 → 32 → 32 → 16 → 8 → 4 → 1

5-Fold Cross Validation (α=1.8):
  Fold 1/5... Acc: 0.9985, F1: 0.9974
  Fold 2/5... Acc: 0.9987, F1: 0.9977
  Fold 3/5... Acc: 0.9986, F1: 0.9976
  Fold 4/5... Acc: 0.9984, F1: 0.9972
  Fold 5/5... Acc: 0.9986, F1: 0.9976

Average Results:

Cross-Validation:
  Accuracy:  0.9986
  Precision: 0.9968
  Recall:    0.9981
  F1 Score:  0.9975
  Specificity: 0.9987
  Fold Accuracies: 0.9985, 0.9987, 0.9986, 0.9984, 0.9986
  Std Deviation: 0.0001

Time: 2488.60 seconds
Results saved to results_alpha_18.txt
