# Supplementary material for: Conformable Fractional Deep Neural Networks (CFDNN) for high-speed cyber-attack detection
Source: Sci Rep. 2026 Mar 30;16:10616. doi: 10.1038/s41598-026-45213-w (PMC13039109; doi:10.1038/s41598-026-45213-w)
Supplement: Supplementary file 4 — Supplementary Information 4. [file 41598_2026_45213_MOESM4_ESM.txt]

Read 125972 rows, feature count = 43
Training samples: 100777, Test samples: 25195

Epoch 1 avg_loss=0.384292
Epoch 2 avg_loss=0.205583
Epoch 3 avg_loss=0.134716
Epoch 4 avg_loss=0.101759
Epoch 5 avg_loss=0.081982
Epoch 6 avg_loss=0.068562
Epoch 7 avg_loss=0.059033
Epoch 8 avg_loss=0.051848
Epoch 9 avg_loss=0.046366
Epoch 10 avg_loss=0.041987
Epoch 11 avg_loss=0.038580
Epoch 12 avg_loss=0.035709
Epoch 13 avg_loss=0.033318
Epoch 14 avg_loss=0.031249
Epoch 15 avg_loss=0.029326
Epoch 16 avg_loss=0.027676
Epoch 17 avg_loss=0.026148
Epoch 18 avg_loss=0.024846
Epoch 19 avg_loss=0.023741
Epoch 20 avg_loss=0.022775
TRAINING TIME - Wall time(s): 99.108487, CPU time(s): 99.093750

EVAL TRAIN TIME - Wall time(s): 2.004003, CPU time(s): 2.000000

EVAL TEST TIME - Wall time(s): 0.493351, CPU time(s): 0.484375

=== TRAINING SET ===
Confusion matrix (rows=true, cols=predicted):
           Pred0     Pred1
True0        46717        155
True1          354      53551
Total: 100777
Accuracy: 0.994949
Precision (pos): 0.997114
Recall (pos): 0.993433
F1 score (pos): 0.995270

=== TEST SET ===
Confusion matrix (rows=true, cols=predicted):
           Pred0     Pred1
True0        11717         41
True1           98      13339
Total: 25195
Accuracy: 0.994483
Precision (pos): 0.996936
Recall (pos): 0.992707
F1 score (pos): 0.994817

=== BOTH (TRAIN+TEST) ===
Confusion matrix (rows=true, cols=predicted):
           Pred0     Pred1
True0        58434        196
True1          452      66890
Total: 125972
Accuracy: 0.994856
Precision (pos): 0.997078
Recall (pos): 0.993288
F1 score (pos): 0.995180

APPROX TOTAL (train+eval) WALL(s)/CPU(s) - Wall time(s): 101.605842, CPU time(s): 101.578125
 Epoch	avg_loss
 1	0.384292
 2	0.205583
 3	0.134716
 4	0.101759
 5	0.081982
 6	0.068562
 7	0.059033
 8	0.051848
 9	0.046366
 10	0.041987
 11	0.038580
 12	0.035709
 13	0.033318
 14	0.031249
 15	0.029326
 16	0.027676
 17	0.026148
 18	0.024846
 19	0.023741
 20	0.022775
